# Supplementary material for: Complement factor H targeting antibody GT103 in refractory non-small cell lung cancer: a phase 1b dose escalation trial
Source: Nat Commun. 2025 Jan 2;16:93. doi: 10.1038/s41467-024-55092-2 (PMC11695982; doi:10.1038/s41467-024-55092-2)
Supplement: Supplementary file 4 — Source Data [file 41467_2024_55092_MOESM4_ESM.xls]

## Sheet: SPIDER
subject_SID	Best response	Weeks relative to baseline	Change in target lesion from baseline (%)
75	PD	0	0
75	PD	8.57142857142857	26
535	PD	0	0
535	PD	7	46
562	PD	0	0
562	PD	7	34
1030	PD	0	0
1030	PD	3.57142857142857	17
1490	PD	0	0
1490	PD	7.71428571428571	11
1533	PD	0	0
1533	PD	10.2857142857143	22
1692	PD	0	0
1692	PD	6.85714285714286	18
1823	PD	0	0
1823	PD	6.85714285714286	49
2052	SD	0	0
2052	SD	9.71428571428571	-10
2052	SD	16	36
2326	PD	0	0
2326	PD	8.14285714285714	2
2361	PD	0	0
2361	PD	6.28571428571429	2
2375	SD	0	0
2375	SD	6.85714285714286	0
2375	SD	12.8571428571429	0
2375	SD	18.8571428571429	0
2436	PD	0	0
2436	PD	7.57142857142857	24
2931	SD	0	0
2931	SD	7.85714285714286	13
2931	SD	14.1428571428571	-3
2931	SD	21.7142857142857	-6
2931	SD	27	-6
2931	SD	32.5714285714286	-13
2931	SD	38.1428571428571	-13
2931	SD	46.8571428571429	26
2931	SD	51.8571428571429	58
3189	PD	0	0
3189	PD	6	11
3791	PD	0	0
3791	PD	9.71428571428571	31
3806	PD	0	0
3806	PD	6	3
3806	PD	13	1
3850	PD	0	0
3850	PD	7.14285714285714	71
4294	SD	0	0
4294	SD	7.42857142857143	-14
4294	SD	13.5714285714286	-6
4294	SD	19.1428571428571	0
4294	SD	27.8571428571429	9
4820	PD	0	0
4820	PD	6.57142857142857	32
4974	SD	0	0
4974	SD	7.71428571428571	5
4974	SD	13.7142857142857	6
4974	SD	20.7142857142857	18
5474	SD	0	0
5474	SD	6.57142857142857	3
5474	SD	12.5714285714286	-14
5474	SD	20.2857142857143	0
5474	SD	25.8571428571429	5
5474	SD	31.1428571428571	8
5474	SD	37.4285714285714	8
5474	SD	43.4285714285714	8
5623	SD	0	0
5623	SD	6.85714285714286	8
6827	PD	0	0
6827	PD	6.71428571428571	3
7125	NE	0	0
7471	SD	0	0
7471	SD	8.85714285714286	9
7471	SD	13.8571428571429	18
7535	PD	0	0
7535	PD	6.28571428571429	31
8008	PD	0	0
8008	PD	8	-23
8008	PD	14.7142857142857	21
8075	PD	0	0
8075	PD	7.85714285714286	65
8187	SD	0	0
8187	SD	10.1428571428571	11
8187	SD	16.1428571428571	18
9271	PD	0	0
9271	PD	8.85714285714286	23

## Sheet: Fig 3 PFS PDL1 Mutation
subject_SID	doseLevelC	PD-L1 (%)	Disease progressed or deceased?	Time from GT103 initiation to disease progression or death (week)	Mutations
562	0.3 mg/kg Q3Wk		1	6.14286	EGFR
1533	0.3 mg/kg Q3Wk	0	1	7	-
1823	0.3 mg/kg Q3Wk		1	6.14286	-
3791	0.3 mg/kg Q3Wk	80	1	6	-
4294	0.3 mg/kg Q3Wk	10	1	26.1429	p53
4974	0.3 mg/kg Q3Wk	30	1	19.7143	-
1030	1 mg/kg Q3Wk	20	1	3	KEAP1,KRAS,STK11
2436	1 mg/kg Q3Wk	2	1	6.57143	p53
3189	1 mg/kg Q3Wk	0	1	5.14286	-
5623	1 mg/kg Q3Wk	1	1	6	EGFR
7535	1 mg/kg Q3Wk	0	1	6	p53,STK11
8187	1 mg/kg Q3Wk	60	1	12	-
1490	10 mg/kg Q2Wk	1	1	6	-
2052	10 mg/kg Q2Wk	0	1	12.2857	KRAS
2375	10 mg/kg Q2Wk	15	1	17.1429	KRAS
7125	10 mg/kg Q2Wk	5	1	13.8571	p53
8075	10 mg/kg Q2Wk	1	1	5.85714	-
535	10 mg/kg Q3Wk		1	6	-
2326	10 mg/kg Q3Wk	5	1	5	EGFR
2931	10 mg/kg Q3Wk	2	1	43.8571	-
3850	10 mg/kg Q3Wk		1	4.42857	KRAS,STK11
6827	10 mg/kg Q3Wk	0	1	5.71429	p53
9271	10 mg/kg Q3Wk	90	1	6	-
2361	15 mg/kg Q3Wk		1	2.42857	-
4820	15 mg/kg Q3Wk	1	1	6	-
5474	15 mg/kg Q3Wk	0	0	42	KRAS
7471	15 mg/kg Q3Wk	0	1	6	EGFR,KRAS
8008	15 mg/kg Q3Wk		1	6	EGFR
75	3 mg/kg Q3Wk	0	1	4.57143	p53
1692	3 mg/kg Q3Wk	10	1	6.14286	-
3806	3 mg/kg Q3Wk	60	1	5.42857	-

## Sheet: SFig 1 PFS OS
subject_SID	doseLevelC	Disease progressed or deceased?	Time from GT103 initiation to disease progression or death (week)	Patient has deceased?	Time from GT103 initiation to all-cause death (week)
562	0.3 mg/kg Q3Wk	1	6.14286	1	25.7143
1533	0.3 mg/kg Q3Wk	1	7	1	62.5714
1823	0.3 mg/kg Q3Wk	1	6.14286	1	14.5714
3791	0.3 mg/kg Q3Wk	1	6	1	22.5714
4294	0.3 mg/kg Q3Wk	1	26.1429	1	32.5714
4974	0.3 mg/kg Q3Wk	1	19.7143	1	76.2857
1030	1 mg/kg Q3Wk	1	3	1	5.14286
2436	1 mg/kg Q3Wk	1	6.57143	1	19.5714
3189	1 mg/kg Q3Wk	1	5.14286	1	8.42857
5623	1 mg/kg Q3Wk	1	6	1	35.7143
7535	1 mg/kg Q3Wk	1	6	1	20.4286
8187	1 mg/kg Q3Wk	1	12	1	13.4286
1490	10 mg/kg Q2Wk	1	6	1	30.5714
2052	10 mg/kg Q2Wk	1	12.2857	0	45.2857
2375	10 mg/kg Q2Wk	1	17.1429	1	39.1429
7125	10 mg/kg Q2Wk	1	13.8571	1	13.8571
8075	10 mg/kg Q2Wk	1	5.85714	1	26.2857
535	10 mg/kg Q3Wk	1	6	1	30.1429
2326	10 mg/kg Q3Wk	1	5	1	21.8571
2931	10 mg/kg Q3Wk	1	43.8571	0	98.7143
3850	10 mg/kg Q3Wk	1	4.42857	1	9.85714
6827	10 mg/kg Q3Wk	1	5.71429	1	30.2857
9271	10 mg/kg Q3Wk	1	6	1	89.1429
2361	15 mg/kg Q3Wk	1	2.42857	1	6.28571
4820	15 mg/kg Q3Wk	1	6	1	19.1429
5474	15 mg/kg Q3Wk	0	42	0	42
7471	15 mg/kg Q3Wk	1	6	1	28.7143
8008	15 mg/kg Q3Wk	1	6	1	18.8571
75	3 mg/kg Q3Wk	1	4.57143	1	7.57143
1692	3 mg/kg Q3Wk	1	6.14286	1	53.5714
3806	3 mg/kg Q3Wk	1	5.42857	1	20.4286

## Sheet: Sfig 2 SC5B-9 PFS
subject_SID	doseLevelC	% of D15/pre-dose	SD of % of D15/pre-dose
562	0.3 mg/kg Q3Wk	149.875	116.003
1533	0.3 mg/kg Q3Wk	228.205	51.6383
1823	0.3 mg/kg Q3Wk	163.604	18.9375
3791	0.3 mg/kg Q3Wk	96.0259	71.9937
4294	0.3 mg/kg Q3Wk	122.341	21.7685
4974	0.3 mg/kg Q3Wk	91.9133	9.97324
1030	1 mg/kg Q3Wk	211.392	62.5084
2436	1 mg/kg Q3Wk	187.701	7.73465
3189	1 mg/kg Q3Wk	86.2784	24.2444
5623	1 mg/kg Q3Wk	103.312	4.22381
7535	1 mg/kg Q3Wk	152.688	38.1389
8187	1 mg/kg Q3Wk	79.8626	31.1908
1490	10 mg/kg Q2Wk	99.1107	7.93656
2052	10 mg/kg Q2Wk	92.2563	14.8206
2375	10 mg/kg Q2Wk	106.995	12.8114
7125	10 mg/kg Q2Wk	142.155	11.4332
8075	10 mg/kg Q2Wk	148.418	6.86361
535	10 mg/kg Q3Wk	129.999	33.8452
2326	10 mg/kg Q3Wk	100.802	38.6805
2931	10 mg/kg Q3Wk	282.861	27.6375
3850	10 mg/kg Q3Wk	64.8308	53.8454
6827	10 mg/kg Q3Wk	82.6762	60.9662
9271	10 mg/kg Q3Wk	154.821	46.5718
2361	15 mg/kg Q3Wk	146.085	8.08789
4820	15 mg/kg Q3Wk	88.1237	22.4326
5474	15 mg/kg Q3Wk	99.9509	11.7827
7471	15 mg/kg Q3Wk	75.5076	11.6936
8008	15 mg/kg Q3Wk	91.4493	11.7393
75	3 mg/kg Q3Wk	247.658	14.8452
1692	3 mg/kg Q3Wk	19.1832	30.6252
3806	3 mg/kg Q3Wk	146.013	32.9381

## Sheet: SFig 3 CFH CD55 PFS
subject_SID	doseLevelC	Disease progressed or deceased?	Time from GT103 initiation to disease progression or death (week)	CFH	CD55
562	0.3 mg/kg Q3Wk	1	6.14286	270	0
1533	0.3 mg/kg Q3Wk	1	7	205	40
1823	0.3 mg/kg Q3Wk	1	6.14286
3791	0.3 mg/kg Q3Wk	1	6
4294	0.3 mg/kg Q3Wk	1	26.1429	50	0
4974	0.3 mg/kg Q3Wk	1	19.7143
1030	1 mg/kg Q3Wk	1	3
2436	1 mg/kg Q3Wk	1	6.57143	140	0
3189	1 mg/kg Q3Wk	1	5.14286
5623	1 mg/kg Q3Wk	1	6	130	0
7535	1 mg/kg Q3Wk	1	6	255	0
8187	1 mg/kg Q3Wk	1	12
1490	10 mg/kg Q2Wk	1	6	300	0
2052	10 mg/kg Q2Wk	1	12.2857	285	0
2375	10 mg/kg Q2Wk	1	17.1429	230	0
7125	10 mg/kg Q2Wk	1	13.8571	220	0
8075	10 mg/kg Q2Wk	1	5.85714	220	10
535	10 mg/kg Q3Wk	1	6	150	0
2326	10 mg/kg Q3Wk	1	5	140	0
2931	10 mg/kg Q3Wk	1	43.8571
3850	10 mg/kg Q3Wk	1	4.42857
6827	10 mg/kg Q3Wk	1	5.71429
9271	10 mg/kg Q3Wk	1	6
2361	15 mg/kg Q3Wk	1	2.42857
4820	15 mg/kg Q3Wk	1	6	240	0
5474	15 mg/kg Q3Wk	0	42		0
7471	15 mg/kg Q3Wk	1	6	230	0
8008	15 mg/kg Q3Wk	1	6	185	40
75	3 mg/kg Q3Wk	1	4.57143	110	170
1692	3 mg/kg Q3Wk	1	6.14286	130	0
3806	3 mg/kg Q3Wk	1	5.42857	200	0

## Sheet: CYCLPK 1
Variable	Units	AMTKG	CYCLEPK	NOMTALD	N	NMiss	NObs	Mean	SD
CFB	ng/mL	0.3	1	0	6	0	6	0	0
CFB	ng/mL	0.3	1	2	6	0	6	5841.36	1198.12
CFB	ng/mL	0.3	1	4	6	0	6	5642.97	1088.32
CFB	ng/mL	0.3	1	8	6	0	6	5495.29	1228.36
CFB	ng/mL	0.3	1	24	6	0	6	4432.75	804.804
CFB	ng/mL	0.3	1	168	6	0	6	1652.98	397.108
CFB	ng/mL	0.3	1	336	6	0	6	866.953	280.519
CFB	ng/mL	0.3	1	504	6	0	6	433.855	155.326
CFB	ng/mL	1.0	1	0	6	0	6	0	0
CFB	ng/mL	1.0	1	2	6	0	6	18529.4	3894.44
CFB	ng/mL	1.0	1	4	6	0	6	16937.9	4053.08
CFB	ng/mL	1.0	1	8	5	0	5	16511.3	4374.36
CFB	ng/mL	1.0	1	24	6	0	6	13648.5	2625.16
CFB	ng/mL	1.0	1	168	6	0	6	4647	2221.31
CFB	ng/mL	1.0	1	336	6	0	6	1930.69	1455.5
CFB	ng/mL	1.0	1	504	4	0	4	1114.51	1191.16
CFB	ng/mL	3.0	1	0	3	0	3	0	0
CFB	ng/mL	3.0	1	2	3	0	3	58688.3	13342.8
CFB	ng/mL	3.0	1	4	3	0	3	55838.3	12442.8
CFB	ng/mL	3.0	1	8	3	0	3	51386.7	11434
CFB	ng/mL	3.0	1	24	3	0	3	38873.3	10314.2
CFB	ng/mL	3.0	1	168	2	0	2	15860	4751.76
CFB	ng/mL	3.0	1	336	3	0	3	4811.83	4075.46
CFB	ng/mL	3.0	1	504	3	0	3	2245	3019.29
CFB	ng/mL	10.0	1	0	11	0	11	0	0
CFB	ng/mL	10.0	1	2	11	0	11	236953	70910.8			GT103_IA_Stage1a1b_2024_06_CONC_DS_Combined Stages_FIG Mean SD.xls
CFB	ng/mL	10.0	1	4	11	0	11	204744	54156.1			The figure plots the mean concentration, using error bars of the standard deviation, and grouped by "AMTKG" which is the dosing cohort in mg/kg.
CFB	ng/mL	10.0	1	8	9	0	9	189293	49763.8
CFB	ng/mL	10.0	1	24	10	0	10	159131	45562.2
CFB	ng/mL	10.0	1	168	11	0	11	52836.4	25025.5
CFB	ng/mL	10.0	1	336	11	0	11	23425.4	15182.5
CFB	ng/mL	10.0	1	504	6	0	6	16187.2	9098.77
CFB	ng/mL	15.0	1	0	5	0	5	0	0
CFB	ng/mL	15.0	1	2	5	0	5	320007	93649.3
CFB	ng/mL	15.0	1	4	5	0	5	288284	75984.1
CFB	ng/mL	15.0	1	8	4	0	4	343350	97716.8
CFB	ng/mL	15.0	1	24	5	0	5	252585	73774.6
CFB	ng/mL	15.0	1	168	4	0	4	45661.5	39900.6
CFB	ng/mL	15.0	1	336	4	0	4	12776.4	12247.1
CFB	ng/mL	15.0	1	504	4	0	4	6948.93	5807.27

## Sheet: PK Summary
PATID	STAGE	CYCLEPK	N_Samples	AMT	Rsq	Rsq_adjusted	Corr_XY	No_points_lambda_z	Lambda_z	Lambda_z_intercept	Lambda_z_lower	Lambda_z_upper	HL_Lambda_z	Span	Tmax	ug_Cmax	Cmax_D	Tlast	Clast	Clast_pred	AUClast	AUClast_D	AUCall	ug_AUCINF_obs	AUCINF_D_obs	AUC_%Extrap_obs	Vz_obs	Cl_obs	AUCINF_pred	AUCINF_D_pred	AUC_%Extrap_pred	Vz_pred	Cl_pred	AUMClast	AUMCINF_obs	AUMC_%Extrap_obs	AUMCINF_pred	AUMC_%Extrap_pred	MRTlast	MRTINF_obs	MRTINF_pred	Vss_obs	Vss_pred	ug_AUC0_336	AUC0_336_D	EVID	WTKG	STUDYID	Dose_Lev
				mg					1/h		h	h	h		h	ug/mL	ng/mL/mg	h	ng/mL	ng/mL	h*ng/mL	h*ng/mL/mg	h*ng/mL	h*ug/mL	h*ng/mL/mg	%	mL	mL/h	h*ng/mL	h*ng/mL/mg	%	mL	mL/h	h*h*ng/mL	h*h*ng/mL	%	h*h*ng/mL	%	h	h	h	mL	mL	h*ug/mL	h*ng/mL/mg
101	1a	1	7	34	0.980448	0.960897	-0.990176	3	0.00257337	8.06781	168.62	860.17	269.354	2.56744	1.95	8.10167	238.284	860.17	361.32	348.721	1.35113e+06	39739	1.35113e+06	1491.53	43868.6	9.41364	8858.18	22.7953	1.48664e+06	43724.6	9.11531	8887.35	22.8704	3.13646e+08	4.88982e+08	35.8573	4.82869e+08	35.0452	231.679	327.38	324.348	7462.75	7417.96	991.934	29174.5	0	.		Level 1 (0.3mg/kg)
102	1a	1	7	16	0.999589	0.999178	-0.999794	3	0.00498537	7.96708	192.95	498.55	139.036	2.19799	3.97	5.06654	316.659	498.55	237.91	240.236	655604	40975.2	655604	703.326	43957.9	6.78514	4563.17	22.7491	703792	43987	6.84693	4560.14	22.734	8.89872e+07	1.22351e+08	27.269	1.22677e+08	27.4624	135.283	173.511	173.859	3947.21	3952.51	594.962	37185.1	0	.		Level 1 (0.3mg/kg)
104	1a	1	7	20	0.997288	0.994577	-0.998643	3	0.0033901	7.92485	168.57	500.27	204.462	1.6223	1.98	4.81965	240.982	500.27	515.95	507.189	762953	38147.7	762953	915.147	45757.3	16.6305	6446.55	21.8544	912562	45628.1	16.3944	6464.8	21.9163	1.25806e+08	2.46838e+08	49.0328	2.44782e+08	48.6048	164.427	269.258	267.77	5884.47	5868.52	652.643	32632.1	0	.		Level 1 (0.3mg/kg)
105	1a	1	7	28	0.986803	0.973605	-0.993379	3	0.00297796	8.03762	168.62	500.83	232.759	1.42727	3.95	6.0799	217.139	500.83	673.645	696.573	942894	33674.8	942894	1169.1	41753.7	19.349	8042.41	23.95	1.1768e+06	42028.7	19.8767	7989.8	23.7933	1.61358e+08	3.50612e+08	53.9783	3.57054e+08	54.8085	170.631	299.398	302.91	7170.58	7207.22	791.506	28268.1	0	.		Level 1 (0.3mg/kg)
108	1a	1	7	16	0.998866	0.997732	-0.999433	3	0.00355328	8.03052	191.67	524.43	195.073	1.70583	7.65	5.50958	344.349	524.43	482.355	476.789	908850	56803.1	908850	1044.6	65287.5	12.9953	4310.63	15.3169	1.04303e+06	65189.6	12.8647	4317.11	15.3399	1.44845e+08	2.5424e+08	43.0283	2.52977e+08	42.744	158.871	242.885	242.04	3720.24	3712.87	782.136	48883.5	0	.		Level 1 (0.3mg/kg)
110	1a	1	7	32	0.996183	0.992366	-0.99809	3	0.00464778	8.10951	170.97	501.83	149.135	2.21853	2.1	5.7452	179.537	501.83	331.95	322.827	728793	22774.8	728793	800.214	25006.7	8.92525	8603.95	39.9893	798251	24945.4	8.7013	8625.1	40.0876	1.07458e+08	1.58666e+08	32.2741	1.57259e+08	31.668	146.946	197.779	196.504	7909.05	7877.37	649.667	20302.1	0	.		Level 1 (0.3mg/kg)
113	1a	1	6	48	0.995034	0.993378	-0.997514	5	0.0103422	9.38124	4.07	339.2	67.0211	5.00037	2.15	12.46	259.583	339.2	386.75	355.369	1.07409e+06	22376.8	1.07409e+06	1111.48	23155.8	3.36445	4175.66	43.1856	1.10845e+06	23092.6	3.09992	4187.09	43.3038	9.01738e+07	1.06474e+08	15.3091	1.05151e+08	14.2439	83.479	95.3197	94.3887	4116.44	4087.4	1072.83	22350.6	0	.		Level 2 (1mg/kg)
114	1a	1	7	50	0.99998	0.999959	-0.99999	3	0.00727677	9.12052	171.68	501.93	95.2547	3.46702	2.03	16.1176	322.352	501.93	237.765	237.006	1.53472e+06	30694.4	1.53472e+06	1567.4	31347.9	2.08464	4383.82	31.9	1.56729e+06	31345.8	2.07812	4384.11	31.9022	1.66181e+08	1.87072e+08	11.1671	1.87005e+08	11.1355	107.814	118.885	118.851	3792.45	3791.59	1458.55	29170.9	0	.		Level 2 (1mg/kg)
115	1a	1	7	100	0.96237	0.949827	-0.981005	5	0.00440442	9.50583	7.78	1005.67	157.376	6.34082	4.08	20.793	207.93	1005.67	196.04	160.203	2.7674e+06	27674	2.7674e+06	2811.91	28119.1	1.58291	8074.41	35.5631	2.80377e+06	28037.7	1.2973	8097.84	35.6663	5.13647e+08	5.68515e+08	9.65111	5.58484e+08	8.02849	185.098	201.673	198.682	7172.11	7086.26	2298.7	22987	0	.		Level 2 (1mg/kg)
117	1a	1	7	94	0.9962	0.992399	-0.998098	3	0.00314235	9.46726	169.22	500.93	220.582	1.50379	2.02	23.755	252.713	500.93	2730.77	2678.91	3.77738e+06	40184.9	3.77738e+06	4646.41	49429.8	18.7031	6438.07	20.2307	4.6299e+06	49254.3	18.4133	6461.02	20.3028	6.33025e+08	1.3449e+09	52.9313	1.33138e+09	52.4533	167.091	288.957	287.069	5845.8	5828.3	3205.37	34099.6	0	.		Level 2 (1mg/kg)
118	1a	1	5	78	0.994067	0.9911	-0.997029	4	0.00702507	9.5817	4.18	332.48	98.6676	3.32733	2	18.3867	235.727	332.48	1452.69	1402.49	1.87257e+06	24007.3	1.87257e+06	2079.36	26658.4	9.94473	5339.68	37.5116	2.07221e+06	26566.8	9.6342	5358.09	37.641	1.95967e+08	2.94154e+08	33.3797	2.90762e+08	32.6023	104.126	140.939	139.79	5286.85	5261.82	1877.53	24070.9	0	.		Level 2 (1mg/kg)
119	1a	1	7	272	0.999914	0.999829	-0.999957	3	0.00319562	10.394	166.83	548.72	216.905	1.76063	2.03	68.545	252.004	548.72	5677.5	5656.38	9.78144e+06	35961.2	9.78144e+06	11558.1	42493	15.3715	7364.24	23.5333	1.15515e+07	42468.7	15.3231	7368.45	23.5468	1.73299e+09	3.26383e+09	46.9034	3.25814e+09	46.8106	176.662	281.877	281.545	6633.49	6629.48	8063.42	29644.9	0	.		Level 3 (3mg/kg)
120	1a	1	7	748	0.999946	0.999893	-0.999973	3	0.00434838	11.8611	164.98	501.47	159.404	2.11093	4	241.782	323.238	501.47	16051.7	16002.3	3.4434e+07	46034.7	3.4434e+07	38125.4	50969.8	9.68232	4511.9	19.6195	3.8114e+07	50954.6	9.65542	4513.25	19.6253	5.06843e+09	7.76848e+09	34.7565	7.76018e+09	34.6867	146.693	203.261	203.104	3987.88	3985.98	30564.9	40862.1	0	.		Level 4 (10mg/kg)
122	1a	1	6	794	0.991642	0.983285	-0.995812	3	0.00300137	11.7143	165.1	499.77	230.943	1.44914	2.03	233.248	293.763	499.77	28017.6	27290	3.73606e+07	47053.7	3.73606e+07	46695.6	58810.5	19.9911	5665.33	17.0038	4.64531e+07	58505.2	19.5735	5694.89	17.0925	6.23555e+09	1.40111e+10	55.4956	1.38092e+10	54.8448	166.41	299.56	296.779	5093.65	5072.7	31674.8	39892.7	0	.		Level 4 (10mg/kg)
123	1a	1	6	1036	0.999767	0.999534	-0.999884	3	0.00537694	12.1858	159.9	497.62	128.911	2.61979	2	296.2	285.907	497.62	13605	13496.2	3.7266e+07	35971	3.7266e+07	39796.2	38413.3	6.35801	4841.53	26.0326	3.9776e+07	38393.8	6.31039	4843.99	26.0459	5.19731e+09	6.92699e+09	24.9701	6.91316e+09	24.82	138.999	173.595	173.336	4519.13	4514.67	33808.5	32633.7	0	.		Level 4 (10mg/kg)
125	1b	1	6	766	0.991996	0.983993	-0.99599	3	0.00762108	12.0733	24.2	335.883	90.9512	3.42693	2.63333	248.25	324.086	335.883	14333.2	13541.3	2.14755e+07	28036	2.14755e+07	23356.3	30491.2	8.05233	4303.37	32.7963	2.32524e+07	30355.6	7.64145	4322.6	32.9429	2.11395e+09	2.99244e+09	29.3568	2.9439e+09	28.1921	97.9354	127.621	126.107	4185.51	4154.32	21477.2	28038.1	0	.		10 mg/kg
126	1b	1	6	1126	0.988976	0.985301	-0.994473	5	0.0119285	12.7366	3.91667	497.433	58.1083	8.49304	2.05	403.021	357.923	497.433	808.055	900.487	2.7554e+07	24470.7	2.7554e+07	27621.8	24530.9	0.245246	3417.43	40.7649	2.76295e+07	24537.8	0.273223	3416.47	40.7535	2.18593e+09	2.22531e+09	1.76945	2.22981e+09	1.96788	78.8324	80.0634	80.2038	3263.78	3268.59	27019.4	23995.9	0	.		15 mg/kg
127	1b	1	5	700				0							7.75	337.938	482.768	620.283	11457		6.03754e+07	86250.6	6.03754e+07											9.81454e+09					162.058					52507.7	75011	0	.		15 mg/kg
128	1b	1	6	812	0.955169	0.940225	-0.977327	5	0.00487105	11.9305	4.05	332.333	142.299	2.30699	2.05	162.293	199.868	332.333	33835.6	30083.1	2.36515e+07	29127.4	2.36515e+07	30597.7	37681.9	22.7019	5448.09	26.5379	2.98274e+07	36733.2	20.7055	5588.8	27.2233	2.84739e+09	6.5819e+09	56.7391	6.16773e+09	53.8341	119.898	214.619	206.289	5695.54	5615.88	23767.5	29270.3	0	.		10 mg/kg
129	1b	1	5	1044	0.994013	0.988027	-0.997002	3	0.00695102	12.3556	7.93333	336.25	99.7188	3.29242	3.91667	260.563	249.581	336.25	23580.8	22434.1	2.96481e+07	28398.6	2.96481e+07	33040.6	31648.1	10.2675	4545.74	31.5975	3.28756e+07	31490	9.81717	4568.55	31.7561	3.15023e+09	4.77899e+09	34.0815	4.69978e+09	32.9706	105.754	144.14	142.457	4554.46	4523.86	29642.2	28393	0	.		10 mg/kg
201	1a	1	7	64	0.999953	0.999906	-0.999977	3	0.00384506	9.28799	169.27	551.45	180.27	2.12005	1.97	20.425	319.141	551.45	1293.46	1296.77	2.90114e+06	45330.3	2.90114e+06	3237.54	50586.5	10.3905	5141.18	19.7681	3.23839e+06	50599.9	10.4143	5139.82	19.7629	4.77959e+08	7.50954e+08	36.353	7.51651e+08	36.412	164.249	231.452	231.606	4575.38	4577.2	2465.21	38519	0	.		Level 2 (1mg/kg)
203	1a	1	7	959	0.999308	0.998615	-0.999654	3	0.00297915	11.5914	172.42	505.23	232.666	1.43042	1.98	206.961	215.809	505.23	24191.3	24010.6	3.3253e+07	34674.6	3.3253e+07	41373.2	43142	19.6267	7780.49	23.1793	4.13125e+07	43078.7	19.5087	7791.91	23.2133	5.64665e+09	1.24749e+10	54.7358	1.24239e+10	54.55	169.251	300.963	300.171	6976.1	6967.96	27994.8	29191.6	0	.		Level 4 (10mg/kg)
204	1a	1	7	959	0.999154	0.998309	-0.999577	3	0.00508718	12.0162	166.68	503.48	136.254	2.47186	1.9	255.95	266.893	503.48	12955.3	12770.6	3.48039e+07	36291.9	3.48039e+07	37350.6	38947.4	6.81823	5047.13	25.6756	3.73143e+07	38909.6	6.72759	5052.04	25.7006	4.84552e+09	6.62831e+09	26.8966	6.6029e+09	26.6153	138.732	176.97	176.462	4543.83	4535.18	31462.7	32807.8	0	.		Level 4 (10mg/kg)
205	1b	1	7	1265	0.993874	0.990812	-0.996932	4	0.00674415	12.726	23.9333	505.167	102.778	4.68228	7.88333	465.706	368.147	505.167	12337.3	11149.1	4.94268e+07	39072.6	4.94268e+07	51256.2	40518.7	3.56901	3659.46	24.68	5.108e+07	40379.4	3.2364	3672.09	24.7651	6.11545e+09	7.31082e+09	16.3507	7.19569e+09	15.0123	123.211	142.116	140.354	3507.43	3475.89	46042.5	36397.2	0	.		15 mg/kg
206	1b	1	7	1360	0.989076	0.978152	-0.994523	3	0.0066857	11.511	166.45	503.183	103.676	3.24794	4.08333	370.762	272.619	503.183	3193.29	3452.57	2.46198e+07	18102.8	2.46198e+07	25097.4	18454	1.90311	8105.2	54.1889	2.51362e+07	18482.5	2.05446	8092.7	54.1053	2.32478e+09	2.63656e+09	11.8251	2.66187e+09	12.6637	93.9275	104.553	105.398	5665.62	5702.6	23485.9	17269.1	0	.		15 mg/kg
207	1b	1	7	700	0.999939	0.999878	-0.999969	3	0.0124867	12.1306	24.1667	358.85	55.511	6.02914	1.93333	401.631	573.758	358.85	2120.5	2100.16	1.509e+07	21557.1	1.509e+07	15259.8	21799.7	1.11287	3673.68	45.8721	1.52582e+07	21797.4	1.10231	3674.08	45.877	1.11572e+09	1.19026e+09	6.26252	1.18955e+09	6.20618	73.4046	77.4666	77.428	3553.55	3552.16	15034	21477.2	0	.		10 mg/kg
208	1b	1	6	1040	0.998417	0.996834	-0.999208	3	0.0139834	12.1394	24.2333	336.4	49.5692	6.2976	1.88333	235.724	226.658	336.4	1776.36	1694.96	1.37569e+07	13227.7	1.37569e+07	13883.9	13349.9	0.914967	5356.84	74.907	1.38781e+07	13344.3	0.873405	5359.08	74.9384	8.9288e+08	9.44699e+08	5.48518	9.42324e+08	5.24701	64.4127	67.5511	67.4086	5060.05	5051.49	13756.1	13227.1	0	.		15 mg/kg
301	1a	1	7	290	0.997895	0.997194	-0.998947	5	0.01032	11.0614	5	334.08	67.1655	4.89954	3.03	64.015	220.741	334.08	1950	2025.74	5.8222e+06	20076.6	6.15346e+06	6011.16	20728.1	3.14338	4674.77	48.2436	6.0185e+06	20753.4	3.2615	4669.07	48.1848	5.21327e+08	6.02762e+08	13.5103	6.05925e+08	13.9618	89.0162	99.7489	100.152	4812.25	4825.81	5825.94	20089.4	0	.		Level 3 (3mg/kg)
302	1a	1	6	276	0.999303	0.998607	-0.999652	3	0.00675553	10.3514	24.62	506.28	102.604	4.69434	3	43.505	157.627	506.28	1057.5	1023.76	4.56105e+06	16525.6	4.56105e+06	4717.59	17092.7	3.31818	8660.23	58.5044	4.7126e+06	17074.6	3.21574	8669.4	58.5664	5.79302e+08	6.81726e+08	15.0242	6.78459e+08	14.615	126.511	144.007	143.467	8425.06	8402.35	4239.34	15359.9	0	.		Level 3 (3mg/kg)
303	1a	1	7	683	0.978944	0.971926	-0.989416	5	0.00852303	11.7538	7.75	502.75	81.3263	6.08659	4	154.498	226.205	502.75	2302.6	1752.61	1.42374e+07	20845.3	1.42374e+07	14507.5	21240.9	1.86222	5523.74	47.079	1.4443e+07	21146.4	1.42375	5548.42	47.2894	1.41407e+09	1.58159e+09	10.592	1.54158e+09	8.27129	98.821	108.519	106.235	5108.96	5023.8	13625.2	19949	0	.		Level 4 (10mg/kg)
305	1b	1	6	351	0.992232	0.989643	-0.996108	5	0.0134442	11.6336	4.16667	338.317	51.5573	6.48114	1.93333	166.599	474.64	338.317	1060.13	1194.13	8.19252e+06	23340.5	8.19252e+06	8271.37	23565.2	0.953339	3156.42	42.4355	8.28134e+06	23593.6	1.07254	3152.62	42.3845	6.236e+08	6.56143e+08	4.95974	6.60256e+08	5.55181	75.6182	78.8269	79.2282	3345.06	3358.04	8190.01	23333.4	0	.		10 mg/kg
The table was created by stratifying columns based on the "cyclepk" variable which is the cycle number and rows by "AMTKG" which is the dosing cohort in mg/kg. The source columns for the data are "ug_Cmax", "ug_AUNCinf_obs", and "ug_AUC0_336".
[truncated: 5 more columns]
